# Supplementary material for: Identification of Hydroxylation Enzymes and the Metabolic Analysis of Dihydromyricetin Synthesis in Ampelopsis grossedentata
Source: Genes (Basel). 2022 Dec 9;13(12):2318. doi: 10.3390/genes13122318 (PMC9778615; doi:10.3390/genes13122318)
Supplement: Supplementary file 1 [file genes-13-02318-s001.zip]

Archive with 2 entries (2 files):
- Supplementary file S1.xlsx
- Supplementary information 1.pdf
