# Supplementary material for: Identification of Hydroxylation Enzymes and the Metabolic Analysis of Dihydromyricetin Synthesis in Ampelopsis grossedentata
Source: Genes (Basel). 2022 Dec 9;13(12):2318. doi: 10.3390/genes13122318 (PMC9778615; doi:10.3390/genes13122318)
Supplement: Supplementary file 1 [file genes-13-02318-s001.zip › Supplementary file S1.xlsx]

## Sheet: Sheet1
	Sequences used in phylogenetic tree construction and multiple alignment
	Protein name	GeneBank ID	Species
	AgF3H	this study	Ampelopsis grossedentata
	VvF3H	NP_001268034.1	Vitis vinifera
	QlF3H	XP_030975239.1	Quercus lobata
	CaF3H	ARO92271.1	Camptotheca acuminata
	MnF3H	AHY35311.1	Morus notabilis
	ClF3H	KAI8005379.1	Camellia lanceoleosa
	CcF3H	AFC37250.1	Camellia chekiangoleosa
	CsF3H	ASL04842.1	Camellia sinensis
	DlF3H	ABO48521.1	Dimocarpus longan
	GhF3H	ABM64799.1	Gossypium hirsutum
	CnF3H	ADZ28514.1	Camellia nitidissima
	CsaF3H	QOJ43657.1	Camellia sinensis var. assamica
	EgF3H	BAD34459.1	Eustoma grandiflorum
	AvF3H	UKF18678.1	Apocynum venetum
	AcF3H	ACL54955.1	Actinidia chinensis
	HsF3H	ALB35017.1	Hibiscus sabdariffa
	LfF3H	QVX18581.1	Liquidambar formosana
	HmF3H	UXM19716.1	Hydrangea macrophylla
	VmF3H	UAJ71241.1	Vaccinium myrtillus
	PsF3H	ANC98513.1	Paeonia suffruticosa
	LcF3H	ADO95201.1	Litchi chinensis
	DcfF3H	AAD56577.1	Daucus carota
	PlfF3H	AFI71897.1	Paeonia lactiflora
	AgF3'H	this study	Ampelopsis grossedentata
	VvF3'H	ALP48438.1	Vitis vinifera
	LfF3'H	QVX18578.1	Liquidambar formosana
	CeF3'H	XP_027168467.1	Coffea eugenioides
	CaF3'H	XP_027125050.1	Coffea arabica
	PyF3'H	PQQ09169.1	Prunus yedoensis var. nudiflora
	CcF3'H	CDP19009.1	Coffea canephora
	PaF3'H	XP_021809914.1	Prunus avium
	DzF3'H	XP_022736366.1	Durio zibethinus
	LsF3'H	XP_023742934.1	Lactuca sativa
	CsF3'H	XP_028112285.1	Camellia sinensis
	ZjF3'H	XP_015883315.2	Ziziphus jujuba var. spinosa
	JrF3'H	XP_018809939.2	Juglans regia
	PpF3'H	XP_007209917.1	Prunus persica
	JcF3'H	XP_012080364.1	Jatropha curcas
	PdF3'H	XP_034214906.1	Prunus dulcis
	JmF3'H	XP_040986029.1	Juglans microcarpa x Juglans regia
	AcF3'H	PSS07972.1	Actinidia chinensis var. chinensis
	RaF3'H	XP_030537330.2	Rhodamnia argentea
	SoF3'H	XP_030474193.1	Syzygium oleosum
	PbF3'H	XP_009338402.2	Pyrus x bretschneideri
	MdF3'H	XP_008374610.1	Malus domestica
	MsF3'H	XP_050122195.1	Malus sylvestris
	PtF3'H	XP_002319761.1	Populus trichocarpa
	HaF3'H	XP_022008936.1	Helianthus annuus
	AgF3'5'H	this study	Ampelopsis grossedentata
	VvF3'5'H	XP_003632212.1	Vitis vinifera
	SoF3'5'H	XP_030458531.1	Syzygium oleosum
	EgF3'5'H	XP_010045077.2	Eucalyptus grandis
	RaF3'5'H	XP_048137204.1	Rhodamnia argentea
	MrF3'5'H	QRR19135.1	Morella rubra
	CpF3'5'H	ACX37698.1	Cyclamen persicum
	QrF3'5'H	XP_050283485.1	Quercus robur
	QsF3'5'H	XP_023928225.1	Quercus suber
	QlF3'5'H	XP_030959345.1	Quercus lobata
	JrF3'5'H	XP_018833059.2	Juglans regia
	JcF3'5'H	XP_012065863.1	Jatropha curcas
	LfF3'5'H	QVX18580.1	Liquidambar formosana
	CiF3'5'H	XP_042956912.1	Carya illinoinensis
	CgF3'5'H	BAJ08041.1	Cyclamen graecum
	DzF3'5'H	XP_022756700.1	Durio zibethinus
	TuF3'5'H	XP_038706912.1	Tripterygium wilfordii
	HuF3'5'H	XP_021278962.1	Herrania umbratica
	RnF3'5'H	AGI16385.1	Ribes nigrum
	PvF3'5'H	XP_031253034.1	Pistacia vera
	MeF3'5'H	XP_021631825.2	Manihot esculenta
	NnF3'5'H	ARQ79447.1	Nelumbo nucifera
	GhF3'5'H	NP_001314550.1	Gossypium hirsutum
	TsF3'5'H	XP_043722163.1	Telopea speciosissima
	AgCPR1	this study	Ampelopsis grossedentata
	AgCPR2	this study	Ampelopsis grossedentata
	VvCPR	RVW75508.1	Vitis vinifera
	CpCPR	XP_021912724.1	Carica papaya
	CaCPR	AJW67229.1	Camptotheca acuminata
	TcCPR	XP_007014268.2	Theobroma cacao
	McCPR	XP_022153316.1	Momordica charantia
	BhCPR	XP_038889525.1	Benincasa hispida
	DzCPR	XP_022755421.1	Durio zibethinus
	RcCPR	XP_048227783.1	Ricinus communis
	PaCPR	XP_028795064.1	Prosopis alba
	TwCPR	XP_038696598.1	Tripterygium wilfordii
	CmCPR	XP_022929666.1	Cucurbita moschata
	PpCPR	XP_007227446.1	Prunus persica
	GhCPR	NP_001314398.2	Gossypium hirsutum
	HsCPR	XP_039024207.1	Hibiscus syriacus
	MeCPR	XP_021591777.1	Manihot esculenta
	JcCPR	XP_012074050.1	Jatropha curcas
	CsCPR	XP_004146317.1	Cucumis sativus
	CiCPR	XP_042990920.1	Carya illinoinensis
	ClCPR	KAI8015821.1	Camellia lanceoleosa
